# Supplementary material for: Perceived overqualification as a double-edged sword for employee creativity: The mediating role of job crafting and work withdrawal behavior
Source: PLoS One. 2024 Jun 17;19(6):e0304529. doi: 10.1371/journal.pone.0304529 (PMC11182559; doi:10.1371/journal.pone.0304529)
Supplement: S1 Data — (XLS) [file pone.0304529.s001.xls]

## Sheet: Sheet1
GEN	EDU	AGE	TUR	POQ1	POQ2	POQ3	POQ4	POQ5	POQ6	POQ7	POQ8	POQ9	OL1	OL2	OL3	OL4	OL5	OL6	JC1	JC2	JC3	JC4	CRE1	CRE2	CRE3	CRE4	WWB1	WWB2	WWB3	WWB4	WWB5	WWB6	WWB7	WWB8	WWB9	WWB10	WWB11	WWB12
1	3	2	3	7	7	7	7	2	7	7	7	6	2	4	4	4	7	2	2	4	3	2	4	2	2	2	7	7	7	7	7	7	7	7	3	3	7	7
1	3	2	3	5	6	5	3	3	5	3	3	3	5	4	3	3	5	5	5	5	6	5	3	3	3	1	5	7	7	5	5	6	6	6	4	6	5	6
1	1	2	3	4	4	5	6	3	5	5	4	6	5	2	6	6	4	7	6	6	6	6	6	6	4	6	3	4	4	4	4	5	5	5	2	5	4	5
2	3	2	2	3	2	5	6	2	5	3	6	6	6	5	5	4	3	5	5	5	4	3	5	5	3	5	5	4	4	3	3	5	3	4	3	6	3	5
2	2	3	3	4	3	4	4	4	4	4	4	3	2	3	3	4	3	4	4	4	4	4	4	3	3	3	3	4	4	2	2	5	2	4	3	3	2	5
1	3	1	1	3	3	4	3	3	3	3	3	3	3	2	2	2	3	3	3	3	3	3	3	3	3	2	5	5	5	7	7	5	5	4	3	5	7	5
2	3	3	2	5	4	6	6	4	6	5	5	4	4	4	5	6	4	6	6	6	6	6	5	5	4	3	5	7	7	5	5	6	6	5	4	6	3	3
1	2	3	4	4	5	5	3	5	4	5	2	5	5	5	4	6	6	4	6	6	6	6	5	6	3	5	1	2	2	4	4	3	5	3	4	5	4	2
1	3	3	1	7	6	6	7	7	7	7	7	6	2	3	3	4	5	4	3	5	5	6	3	5	3	3	7	7	7	6	6	6	7	7	4	6	6	6
2	3	2	4	2	7	6	6	5	7	3	4	4	7	1	1	1	5	6	5	5	5	4	4	5	5	4	7	7	7	7	7	5	2	7	4	4	7	5
2	2	2	2	1	3	2	4	4	2	4	3	3	5	4	2	4	3	5	5	6	6	6	4	4	3	3	3	4	4	4	4	5	5	5	5	4	4	2
1	3	3	1	4	4	4	7	5	7	6	6	7	4	5	3	4	4	3	3	4	4	3	2	3	3	3	7	5	5	6	6	5	7	7	5	6	6	6
1	1	2	2	2	2	2	4	3	6	6	6	6	6	4	2	4	4	2	6	6	6	6	2	2	2	2	6	5	2	5	5	6	6	6	6	1	5	6
2	1	2	3	4	3	4	5	2	3	3	4	3	5	3	1	3	2	2	3	3	3	3	3	3	2	2	6	6	6	6	6	6	7	6	6	5	6	6
2	1	3	3	2	4	2	2	6	6	6	6	6	6	3	6	6	6	6	6	6	6	5	6	6	6	6	4	3	3	5	5	5	4	5	6	4	5	4
1	2	2	2	2	6	5	5	2	6	6	4	5	3	4	2	4	5	2	5	6	6	6	2	2	2	5	5	6	4	7	7	4	2	6	6	6	5	5
2	3	3	4	2	7	6	6	5	7	3	4	4	7	2	1	2	5	6	5	5	5	4	4	5	5	4	7	7	7	7	7	5	2	7	6	6	2	4
2	1	2	2	2	2	5	4	4	6	3	5	5	4	3	4	5	5	5	4	5	5	5	3	3	2	2	5	7	7	6	6	6	5	7	7	2	6	5
2	3	2	2	2	2	2	1	2	2	2	6	4	6	6	4	6	2	3	5	6	5	3	3	3	3	5	6	6	6	2	2	6	7	6	7	3	5	4
1	3	3	2	5	6	3	5	5	6	6	5	5	2	5	4	2	2	3	4	4	5	4	3	3	2	1	5	7	7	4	4	5	4	5	7	7	6	2
2	3	3	1	2	6	5	6	4	6	3	5	4	5	4	3	4	4	6	5	4	5	5	1	3	4	4	7	7	7	6	6	7	6	7	7	7	5	5
2	3	2	2	4	3	3	5	3	5	4	3	4	4	4	5	4	4	5	4	4	5	5	5	3	4	5	3	3	3	5	5	6	6	6	1	5	5	6
2	3	3	4	7	7	7	6	7	7	7	6	4	4	5	4	5	4	5	6	7	6	6	5	6	5	5	7	6	6	3	3	6	7	7	1	7	3	6
2	3	2	3	5	3	5	6	3	5	6	5	5	5	6	3	5	5	4	5	5	6	5	5	4	3	3	4	6	6	5	5	6	4	6	2	6	5	6
2	1	2	2	3	2	3	3	2	2	2	2	2	6	4	5	4	2	6	5	6	6	6	5	5	5	3	1	1	3	4	4	4	3	3	3	7	4	4
2	3	3	2	3	2	5	6	2	1	3	3	5	6	7	6	6	3	5	6	6	7	6	5	7	5	3	3	3	3	3	3	4	3	3	3	4	3	4
1	2	4	3	5	3	4	5	3	5	7	4	6	6	4	5	5	5	6	5	5	6	5	3	6	4	5	5	3	3	4	4	3	5	6	3	3	4	3
1	3	3	1	5	3	3	3	3	3	3	5	4	4	5	4	4	3	5	5	5	5	5	3	5	5	4	6	6	6	5	5	5	6	5	3	3	5	5
2	3	3	3	2	5	5	6	2	5	6	6	4	3	5	5	6	5	6	5	3	5	6	3	2	4	5	5	4	4	4	4	5	5	4	3	4	4	5
2	3	3	3	4	5	3	4	5	5	4	3	4	3	4	5	5	6	4	5	5	4	3	4	4	5	4	5	4	4	5	5	4	4	4	3	6	5	4
2	3	3	3	4	5	3	4	5	5	4	3	4	3	4	4	5	6	4	5	5	4	3	4	4	5	4	5	4	4	5	5	4	4	4	3	6	5	4
1	3	3	3	7	7	7	7	7	3	3	3	3	7	7	7	7	7	7	5	5	5	5	2	5	3	5	5	4	4	6	6	5	5	5	3	3	6	5
2	2	3	3	2	1	5	5	3	4	4	4	4	3	3	2	2	2	2	5	5	5	5	3	2	3	4	5	6	6	5	5	5	4	4	4	4	5	5
1	1	2	2	4	3	6	5	5	5	6	6	6	5	4	3	3	5	5	5	5	6	4	3	4	4	3	6	6	6	6	6	4	2	6	4	6	4	6
1	2	4	3	5	3	4	5	3	5	7	4	6	6	4	5	5	5	6	5	5	6	5	3	6	4	5	5	3	3	4	4	3	5	6	4	4	4	4
2	3	3	2	4	3	2	4	2	3	3	2	2	3	5	5	6	3	3	4	4	4	5	4	4	4	4	6	7	7	7	7	7	6	7	4	2	1	4
2	2	2	2	2	4	3	2	3	3	3	2	3	3	3	3	4	2	2	2	3	4	2	4	3	4	2	3	3	3	3	3	3	3	4	4	3	4	5
2	3	3	3	2	4	5	2	3	5	5	4	5	6	3	5	4	4	6	5	4	4	3	4	6	5	4	4	6	6	4	4	3	4	5	4	5	2	4
2	2	2	4	2	5	4	5	4	5	3	4	4	4	4	3	4	3	5	5	4	5	3	5	5	3	4	4	4	4	5	5	4	5	5	4	5	2	2
1	2	2	2	5	2	5	4	4	5	5	4	4	4	3	3	5	3	4	5	4	5	3	3	4	3	4	4	5	5	4	4	5	5	5	5	5	4	5
1	2	2	2	5	2	5	4	4	5	5	4	4	4	3	3	5	3	4	5	4	5	3	3	4	3	4	4	5	5	4	4	5	5	5	5	4	4	5
1	2	2	1	4	3	4	5	4	5	4	5	4	4	3	5	4	5	4	4	3	5	4	3	4	5	4	3	5	4	5	5	5	6	4	5	3	5	5
1	2	3	3	4	3	3	5	3	5	4	3	4	4	4	5	4	4	5	4	4	5	4	5	3	4	5	3	3	3	5	5	6	6	6	5	5	5	6
1	3	2	3	5	3	5	5	6	5	6	6	3	3	3	4	6	3	6	6	6	6	5	3	3	3	3	7	7	7	7	7	7	7	7	5	4	5	2
2	3	2	2	5	3	5	5	4	5	5	5	5	3	3	5	3	3	5	5	5	5	5	5	4	3	5	6	7	7	6	6	7	7	5	5	3	3	2
2	1	2	2	3	4	5	5	4	5	4	5	3	4	5	3	5	4	2	4	4	5	5	4	3	5	5	7	7	7	6	6	7	7	7	5	7	7	6
2	2	2	2	4	4	3	4	3	4	3	4	3	3	4	3	4	3	5	3	5	3	4	3	4	3	4	3	4	4	4	4	5	5	5	5	5	5	3
2	1	2	3	2	5	6	6	6	5	4	4	4	5	4	3	6	3	4	6	5	5	6	4	4	5	4	3	4	4	5	5	5	6	7	5	6	6	3
1	2	4	2	3	5	6	6	5	5	5	6	4	3	3	4	3	3	5	5	6	6	7	5	5	3	3	6	6	6	6	6	5	4	5	5	5	5	6
1	3	3	1	3	5	5	4	6	6	4	4	4	5	5	4	5	5	5	4	5	5	5	5	5	4	5	5	6	6	6	6	4	5	6	5	6	4	6
2	3	2	3	4	5	6	5	4	6	4	6	5	6	6	7	5	5	5	5	6	5	4	6	4	6	5	5	4	4	4	4	4	5	4	5	3	5	3
1	1	2	1	2	6	4	5	4	3	4	5	4	5	4	4	5	5	1	4	5	5	6	4	5	5	5	5	6	6	5	5	4	6	6	5	4	6	4
1	3	1	1	3	6	2	6	7	5	4	2	4	5	5	5	5	5	7	5	6	4	5	3	3	3	3	7	5	5	5	5	7	5	7	5	6	5	4
2	3	2	2	4	6	6	7	6	6	6	6	4	3	5	4	4	3	4	4	4	4	4	3	3	3	3	6	6	6	7	7	6	6	6	5	6	7	6
1	4	2	3	7	6	7	7	5	7	7	7	7	3	6	5	3	5	4	5	4	5	3	3	5	4	2	7	3	3	7	7	7	5	7	5	5	5	6
2	4	2	3	7	6	7	7	5	7	7	7	6	3	6	5	3	5	4	5	4	5	5	3	5	4	2	7	3	3	7	7	7	5	7	5	5	6	7
2	4	2	2	5	6	6	5	3	6	5	4	4	5	6	5	6	4	5	5	6	7	6	5	4	3	4	5	6	6	6	6	6	6	6	5	5	3	6
1	2	2	3	4	2	7	5	5	7	6	4	5	5	3	5	6	7	7	5	4	6	7	5	4	6	7	4	3	3	5	5	7	6	4	6	3	5	7
1	3	3	1	6	4	5	7	6	3	5	7	7	7	3	6	4	7	5	5	5	5	6	5	4	6	7	6	3	3	5	5	7	6	4	6	3	3	4
2	4	1	3	5	4	5	5	4	5	3	4	4	5	3	4	5	4	4	5	4	4	4	3	2	4	4	6	5	5	6	6	6	7	6	6	5	2	4
2	2	2	4	2	5	4	5	4	5	3	4	4	4	4	3	4	3	5	5	4	5	3	5	5	3	4	4	4	4	5	5	4	5	5	6	6	4	4
1	3	2	3	3	5	5	4	6	6	4	4	4	5	5	4	5	5	5	4	5	5	5	5	5	4	5	5	5	5	7	7	5	5	4	6	3	6	4
2	3	2	4	3	5	3	5	3	3	3	4	5	5	5	5	3	4	5	6	6	5	5	6	6	3	5	2	2	2	5	5	6	4	6	6	5	6	5
1	3	2	1	3	6	6	6	5	6	3	2	2	5	4	6	7	6	7	6	6	6	5	4	5	6	6	4	5	5	4	4	5	4	4	6	4	6	6
2	3	2	4	7	7	7	7	7	7	6	7	7	2	2	2	2	2	2	2	2	2	2	3	3	3	3	7	7	7	7	7	7	7	7	6	6	4	2
2	3	2	3	7	7	7	7	7	7	7	7	7	3	3	3	4	3	3	4	4	4	4	3	3	1	3	7	6	6	7	7	6	6	3	6	6	4	1
2	3	3	3	5	3	5	6	4	5	6	5	4	5	4	5	6	5	5	5	4	5	4	5	4	5	6	5	5	5	5	5	3	5	5	7	4	6	6
2	4	1	1	5	4	5	5	4	5	3	4	4	5	3	4	5	4	4	5	4	4	4	3	2	4	4	6	5	5	6	6	6	7	6	7	5	5	6
2	2	2	2	6	6	6	6	6	6	6	6	6	4	5	3	4	5	5	6	5	5	3	5	6	4	5	6	6	6	3	3	4	3	4	7	5	5	6
2	2	3	3	1	6	5	6	5	4	3	6	5	6	6	4	5	5	5	5	5	5	6	5	5	5	5	3	5	5	4	4	5	4	6	7	3	6	6
2	3	3	1	7	7	1	1	1	4	5	3	3	4	4	4	4	4	4	1	1	1	1	3	3	3	3	6	6	6	6	6	6	6	6	7	6	5	5
2	4	3	4	7	7	7	7	7	7	6	7	7	2	2	2	2	2	2	3	3	3	3	3	3	3	3	7	7	7	7	7	7	7	7	7	7	4	3
1	2	2	3	5	3	3	5	4	4	4	5	5	6	6	6	6	6	6	5	6	6	4	4	5	5	4	2	3	3	6	6	6	5	5	1	2	6	6
1	3	1	2	4	4	4	4	4	4	4	4	4	4	4	4	5	4	4	4	4	4	4	4	4	4	4	4	5	5	4	4	5	5	5	1	5	4	5
2	3	2	4	2	2	4	3	2	4	5	4	4	5	3	5	4	4	5	5	6	6	6	6	5	5	4	3	3	3	6	6	5	2	5	2	7	6	5
1	3	2	3	4	4	4	4	4	4	4	4	4	4	4	4	4	4	4	4	4	4	4	5	5	5	4	4	4	4	5	5	4	4	4	2	4	5	4
2	2	2	2	4	5	5	4	4	5	4	4	5	4	4	5	5	4	6	6	5	5	4	5	5	4	4	4	4	4	5	5	5	3	3	2	5	5	5
1	1	2	2	1	1	3	1	1	1	1	1	3	5	4	5	3	5	5	3	4	4	4	4	4	4	4	3	4	4	3	3	4	3	3	3	2	3	4
1	4	1	1	1	1	1	3	2	4	3	4	4	1	1	1	1	1	1	4	4	4	4	4	4	4	4	3	3	3	4	4	2	4	3	3	4	4	2
2	3	3	3	5	2	3	6	6	6	6	6	5	6	6	4	7	7	7	6	6	5	6	4	4	4	4	3	3	3	3	3	3	3	3	3	4	3	3
2	1	1	1	3	3	4	4	4	4	4	4	4	5	4	5	4	4	4	4	5	5	4	4	4	4	4	4	5	5	5	5	5	5	4	3	6	5	5
1	2	4	3	5	3	5	6	2	6	4	5	5	5	3	4	5	3	5	5	6	5	5	5	3	4	4	6	6	6	6	6	7	6	6	3	3	6	7
2	2	2	3	1	3	3	4	2	3	4	3	5	4	4	5	4	2	4	7	6	7	6	6	7	4	5	2	3	3	6	6	5	4	7	3	3	6	5
1	3	1	2	3	3	4	4	4	4	4	4	4	5	4	5	4	4	4	4	5	5	4	4	4	4	4	4	5	5	5	5	5	5	4	3	5	5	5
1	3	3	2	4	3	5	4	3	3	4	3	4	5	4	4	4	4	6	5	4	5	5	4	5	4	4	3	4	4	3	3	3	3	5	3	5	3	3
2	4	4	3	5	3	3	4	5	4	6	4	6	4	5	3	6	5	6	6	6	6	6	4	3	3	5	5	3	3	6	6	6	5	6	3	5	6	6
2	1	2	3	4	4	5	6	5	6	4	4	4	4	5	5	4	4	5	4	5	5	5	4	4	4	4	6	7	7	6	6	6	6	6	3	6	6	6
1	2	2	3	5	4	5	6	5	6	5	5	6	5	4	5	6	4	5	5	5	5	5	6	4	4	4	3	4	4	5	5	4	5	7	3	5	5	4
2	3	2	3	4	4	4	4	4	4	4	4	4	4	4	4	4	4	4	4	4	4	4	4	4	4	4	5	5	5	4	4	5	4	5	3	3	4	5
2	3	2	2	4	4	4	5	4	5	6	7	6	6	5	4	4	5	5	4	5	4	5	4	5	5	5	3	4	4	5	5	5	6	7	3	4	5	5
2	3	3	3	4	4	4	4	4	4	4	4	4	4	4	4	4	4	4	4	4	4	4	4	4	4	4	5	5	5	4	4	5	4	5	3	6	4	5
2	1	2	2	5	5	5	5	3	5	5	3	5	5	4	5	5	5	5	5	5	5	6	5	6	3	5	5	6	6	7	7	4	2	6	3	3	7	4
2	1	2	2	5	5	5	5	3	5	5	3	5	5	4	5	5	5	5	5	5	5	6	5	6	3	5	6	5	5	5	5	5	2	6	3	7	5	5
2	2	3	3	3	5	5	5	4	6	5	5	6	4	5	5	4	5	5	5	7	5	6	5	6	5	5	4	6	6	6	6	4	6	5	3	5	6	4
1	3	2	1	4	5	4	6	5	6	4	5	4	4	3	4	5	3	4	4	4	4	5	4	3	4	3	3	5	5	3	3	4	3	5	3	5	3	4
2	3	2	3	4	5	4	4	4	4	4	4	5	4	4	5	5	4	5	5	4	6	5	5	4	5	6	4	4	4	4	4	4	5	4	3	5	4	4
2	3	2	3	5	5	5	5	5	5	5	5	4	5	5	5	6	5	6	5	6	6	6	6	6	6	5	3	3	3	6	6	5	2	5	3	4	6	5
2	3	3	4	5	5	5	6	6	5	5	5	4	5	5	6	5	4	6	5	3	5	7	4	5	5	5	4	4	4	3	3	4	5	4	3	4	3	4
2	3	3	3	4	5	6	6	5	5	4	6	5	5	5	4	4	5	6	4	6	6	5	5	6	4	5	2	4	4	3	3	2	4	4	3	4	3	2
1	3	4	3	6	6	6	6	7	3	5	4	4	7	5	5	6	7	6	5	5	4	5	2	6	5	3	4	5	5	5	5	6	4	6	3	4	5	6
2	1	4	4	1	1	1	1	1	1	1	1	2	5	5	4	6	5	5	5	5	3	3	4	4	4	4	3	2	4	3	3	3	3	4	4	6	3	3
2	4	2	2	1	1	1	7	1	1	6	5	6	6	6	5	4	4	6	5	4	7	7	4	5	4	5	6	4	4	5	5	5	5	4	4	1	5	5
2	2	2	1	4	2	2	2	2	2	4	2	5	4	4	4	4	4	4	4	4	4	4	4	4	4	4	4	4	4	4	4	3	4	3	4	1	4	1
2	2	3	4	5	2	3	5	4	3	3	2	4	5	3	3	4	3	2	5	5	5	4	4	5	4	5	5	4	4	6	6	5	4	5	4	6	4	6
2	1	2	2	2	3	5	3	5	3	5	4	3	6	5	5	5	2	6	4	4	3	4	4	4	5	5	7	5	5	6	6	5	7	7	4	6	4	6
1	2	2	2	4	3	5	4	3	3	4	3	4	5	4	4	4	2	6	5	4	5	5	4	5	4	4	3	4	4	3	3	3	3	5	4	5	4	5
2	2	4	3	5	3	3	4	5	4	6	4	6	4	5	3	6	5	6	6	6	6	6	4	3	3	5	5	3	3	6	6	6	5	6	4	5	6	3
1	3	2	3	2	3	2	3	2	4	5	4	4	6	4	5	5	6	6	6	5	5	5	4	5	4	5	6	6	6	6	6	4	2	6	4	5	5	6
1	3	3	1	5	3	6	5	5	5	3	5	3	5	4	5	5	4	4	6	6	6	4	4	5	5	5	6	6	6	5	5	5	5	6	4	6	6	5
2	3	1	2	3	3	4	4	4	4	4	4	4	5	4	5	4	4	4	4	5	5	4	4	4	4	4	4	5	5	5	5	5	5	4	4	6	5	2
2	3	2	4	3	3	3	4	3	3	4	3	3	4	4	3	3	4	3	4	3	3	4	4	3	3	4	5	4	4	5	5	4	4	5	4	4	5	5
2	3	3	4	6	3	7	5	3	7	4	5	3	4	4	4	4	5	5	4	4	5	4	4	3	3	4	6	7	7	7	7	7	6	7	4	6	7	7
2	4	4	3	5	3	3	4	5	4	6	4	6	4	5	3	6	5	6	6	6	6	6	4	3	3	5	5	3	3	6	6	6	5	6	4	5	6	3
2	1	1	2	4	4	4	4	4	4	4	4	4	4	4	4	5	4	4	4	4	4	4	4	4	4	4	4	5	5	4	4	5	5	5	4	5	5	6
1	2	2	2	6	4	4	5	4	5	4	3	5	3	5	5	3	5	3	6	4	6	4	3	6	4	6	3	5	5	5	5	4	4	6	4	4	6	5
1	3	1	1	4	4	4	4	4	4	4	4	4	4	4	5	4	4	4	4	4	4	4	4	4	4	4	4	4	4	4	4	4	4	4	4	4	4	5
1	3	3	2	2	4	2	2	2	2	4	2	6	5	4	3	6	4	4	5	4	4	5	4	4	4	4	5	5	5	4	4	6	4	5	4	4	5	6
2	3	2	2	4	4	4	4	4	4	4	4	4	4	4	4	4	4	4	4	4	4	4	5	5	5	4	4	4	4	5	5	4	4	4	4	5	4	4
2	3	2	2	4	4	4	5	3	3	4	5	6	6	5	5	4	6	5	5	5	6	6	6	6	6	5	7	3	3	6	6	4	6	5	4	6	3	4
2	3	3	3	2	4	2	3	4	2	3	2	6	4	5	5	5	5	5	5	5	5	5	5	5	3	3	2	2	2	4	4	2	4	5	4	5	3	4
2	3	3	3	3	4	3	3	3	3	3	3	4	5	4	4	5	4	5	5	5	5	5	5	5	5	5	4	6	6	4	4	3	4	5	4	5	5	5
2	3	4	3	4	4	4	4	5	4	4	4	4	4	3	4	3	4	5	5	5	5	6	4	5	4	4	4	4	4	7	7	6	5	4	4	6	5	5
2	4	2	2	4	4	6	5	5	6	4	4	4	5	6	4	6	5	6	6	6	6	6	6	6	5	5	4	4	4	3	3	4	4	4	4	5	2	2
2	3	1	2	5	5	5	6	4	5	3	5	4	3	4	6	6	7	5	6	4	6	4	6	5	4	5	4	5	5	5	5	6	7	5	4	5	5	5
1	2	3	3	7	6	3	7	2	1	2	6	4	5	5	3	5	6	6	6	6	6	5	5	5	4	4	4	5	5	4	4	5	4	6	4	5	5	4
1	2	3	4	6	6	6	6	5	6	5	5	5	6	6	6	5	6	5	7	7	6	6	6	4	4	5	6	6	6	6	6	5	4	5	4	6	6	6
1	3	2	2	7	6	5	5	1	7	1	1	1	7	7	7	7	7	7	4	4	4	4	4	4	4	4	4	5	5	5	5	5	5	4	4	4	5	5
1	3	2	2	5	6	5	4	4	5	4	2	4	4	2	4	3	3	5	5	4	4	5	5	5	4	5	6	6	6	6	6	6	6	6	4	3	6	6
2	3	4	3	7	6	7	7	7	5	6	5	6	4	2	2	7	4	6	6	6	6	6	6	5	5	5	3	5	5	5	5	5	6	4	4	4	5	5
2	3	2	3	1	1	1	4	4	4	3	3	5	3	5	3	5	5	5	5	5	5	3	3	3	3	4	3	3	3	4	4	4	5	5	5	6	4	4
1	2	2	3	6	2	5	6	5	6	6	5	5	5	5	4	5	6	5	6	6	6	5	4	6	5	5	2	3	3	4	4	3	5	6	5	2	4	3
1	3	2	4	5	2	5	5	4	5	5	5	6	4	5	3	5	5	5	5	5	5	5	5	5	6	4	3	5	5	4	4	5	5	4	5	4	4	5
2	1	2	2	5	3	6	3	5	5	4	5	4	4	6	6	5	5	5	4	5	5	4	3	4	3	5	4	2	2	5	5	4	5	5	5	6	5	4
1	2	2	3	5	3	5	4	3	5	3	5	5	5	4	3	5	5	4	5	5	5	4	5	3	5	3	3	3	3	4	4	4	4	4	5	4	4	4
2	2	2	3	4	3	4	4	4	4	4	1	2	6	7	6	4	6	7	6	6	5	5	7	7	7	4	3	3	3	3	3	3	3	3	5	4	3	3
2	2	3	3	3	3	3	3	2	3	3	3	5	5	5	5	5	5	5	5	5	4	5	5	5	5	5	6	4	4	4	4	3	4	4	5	3	4	4
1	3	2	2	4	3	5	4	3	3	4	3	4	5	4	4	4	2	6	5	4	5	5	4	5	4	4	3	4	4	3	3	3	3	5	5	6	6	2
1	3	4	3	3	3	5	4	2	3	4	4	4	6	5	5	5	6	6	4	4	5	5	4	4	5	4	5	4	4	5	5	7	6	4	5	1	2	7
1	3	4	3	5	3	5	6	2	6	4	5	5	5	3	4	5	3	5	5	6	5	5	5	3	4	4	6	5	5	6	6	6	7	7	5	5	4	3
2	3	3	2	4	3	4	3	4	3	3	4	3	3	4	4	5	4	5	4	5	4	5	4	5	4	5	4	5	5	5	5	4	5	5	5	2	3	5
2	3	3	2	3	3	5	2	3	3	5	5	4	3	5	5	5	3	4	5	5	6	7	6	5	6	3	2	4	4	3	3	3	2	4	5	7	6	5
1	4	2	2	3	3	5	4	4	3	4	3	4	3	4	3	4	2	4	4	3	4	4	4	3	4	3	6	4	4	6	6	7	5	5	5	4	3	6
1	4	2	2	3	3	5	5	4	6	5	4	5	4	5	4	6	5	6	6	6	6	7	5	5	6	5	5	3	3	6	6	6	5	6	5	6	4	3
2	1	3	1	4	4	5	4	5	5	5	4	5	6	6	6	3	4	4	5	5	5	4	5	5	4	5	6	6	6	3	3	4	3	4	5	3	4	6
1	2	1	1	4	4	4	4	4	4	4	4	4	4	4	5	4	4	4	4	4	4	4	4	4	4	4	4	4	4	4	4	4	4	4	5	4	4	3
2	2	2	2	5	4	5	4	5	5	4	5	5	5	4	4	4	5	4	5	5	5	5	5	5	5	4	4	5	5	5	5	5	6	6	5	6	6	6
1	3	3	1	4	4	4	3	4	4	4	4	4	7	7	7	7	7	4	4	4	4	3	4	4	5	4	4	5	5	5	5	5	5	4	5	6	6	4
2	3	2	3	3	4	5	2	2	4	3	4	5	4	5	4	6	5	6	7	6	6	5	6	5	6	5	4	2	2	3	3	4	2	2	5	3	3	6
2	3	3	1	5	4	4	7	5	5	5	7	6	6	6	6	5	6	6	5	4	5	4	5	4	6	5	5	4	4	5	5	4	4	4	5	5	6	6
2	3	3	3	2	4	2	3	4	2	3	2	6	4	5	5	5	5	5	5	5	5	5	5	5	3	3	2	2	2	4	4	2	4	5	5	5	6	3
1	2	2	1	2	5	4	4	4	5	3	4	6	6	6	4	6	4	6	6	6	6	6	6	6	6	6	5	7	7	5	5	5	3	3	5	5	4	4
2	2	2	3	6	5	7	6	6	6	5	6	5	6	5	6	5	6	6	5	6	4	6	5	4	4	6	6	6	6	6	6	6	6	6	5	2	7	4
1	3	2	3	4	5	6	4	5	5	6	5	4	5	6	4	5	4	5	5	6	5	6	5	4	6	3	7	3	3	6	6	4	6	5	5	3	4	4
1	3	3	2	7	5	7	6	5	6	4	7	7	4	6	3	5	6	3	6	5	6	5	5	7	3	6	4	6	6	5	5	5	7	3	5	5	5	5
1	3	4	3	2	5	5	6	5	5	4	5	5	5	5	5	6	6	6	6	6	6	6	5	5	4	5	5	4	4	7	7	5	6	6	5	6	5	5
2	3	2	1	4	5	6	5	4	4	3	2	5	6	4	4	5	4	6	5	3	5	5	3	4	4	5	3	5	5	5	5	5	5	5	5	4	6	4
2	3	3	3	5	5	6	6	5	7	6	5	6	6	5	7	6	6	5	5	5	6	5	5	7	6	5	7	4	4	5	5	7	4	6	5	6	5	4
2	3	3	4	5	5	5	5	4	5	5	5	4	5	5	4	5	5	5	5	5	5	4	5	5	4	4	4	6	6	6	6	4	6	5	5	3	6	3
2	3	3	3	4	5	5	6	5	5	6	3	4	5	6	4	6	3	3	3	6	7	7	5	6	3	3	5	4	4	7	7	7	5	4	5	5	5	5
2	3	3	3	4	5	5	4	4	5	4	4	5	4	4	5	5	4	6	6	5	5	4	5	5	4	4	4	4	4	5	5	5	3	3	5	6	4	3
2	3	3	3	4	5	5	6	5	5	6	3	4	5	6	4	6	3	2	6	6	7	7	5	6	3	3	5	4	4	7	7	7	5	4	5	6	6	6
2	3	2	3	2	6	2	2	2	2	4	4	4	6	5	4	7	6	6	6	6	6	6	6	6	5	5	3	3	3	3	3	2	3	3	5	6	5	7
2	3	3	3	6	6	6	6	6	6	6	4	5	4	6	4	5	5	5	7	6	7	7	6	6	4	5	6	6	6	4	4	4	4	5	5	5	6	3
1	3	2	3	6	7	6	4	3	5	6	5	5	6	7	6	6	5	7	6	6	7	6	5	5	5	5	4	4	4	4	4	4	4	4	5	5	4	5
1	1	2	2	1	1	1	7	1	1	2	1	1	4	4	4	5	2	4	4	3	5	3	5	4	5	5	5	4	2	5	5	5	4	6	6	3	5	5
2	3	2	3	1	1	1	4	4	4	3	3	4	3	5	3	5	5	5	5	5	5	3	3	3	3	4	5	5	5	7	7	7	6	6	6	3	7	7
2	1	4	3	4	3	5	3	4	4	4	4	4	4	4	4	4	4	3	4	4	3	5	4	4	4	4	5	5	5	6	6	6	6	6	6	3	6	6
1	2	2	2	1	3	3	4	2	3	4	3	3	4	4	5	4	2	4	7	6	7	6	6	7	4	5	2	3	3	6	6	5	4	7	6	4	6	5
1	2	2	2	5	3	3	4	5	4	4	3	4	4	5	5	4	5	4	4	5	5	4	4	3	4	5	4	5	4	4	4	5	4	4	6	4	4	5
1	2	2	2	3	3	3	7	6	7	4	5	4	5	4	6	6	4	5	5	4	6	5	6	6	5	5	6	4	4	5	5	5	4	5	6	6	5	5
2	2	4	2	6	3	6	6	3	5	6	5	4	5	5	4	4	5	5	4	5	5	4	5	5	4	5	5	6	6	5	5	5	4	4	6	6	4	7
2	3	3	4	1	3	3	4	2	3	4	3	5	4	4	5	4	2	4	7	6	7	6	6	7	4	5	2	3	3	6	6	5	4	7	6	6	7	3
2	3	3	4	2	3	3	4	3	3	3	3	5	5	5	4	5	4	6	6	6	6	6	6	6	6	4	4	3	3	5	5	3	4	4	6	2	4	4
2	4	3	4	4	3	6	5	3	6	5	6	6	5	6	5	4	5	6	6	5	6	6	5	5	4	3	3	3	3	3	3	4	2	5	6	6	6	6
1	3	2	3	5	4	5	5	4	4	5	3	4	5	5	5	6	5	7	5	5	5	5	4	3	5	5	6	6	6	6	6	6	6	6	6	6	6	7
1	3	4	3	3	4	5	5	5	5	4	5	4	5	5	4	5	5	5	5	4	5	4	4	5	4	5	3	5	5	5	5	4	4	6	6	6	4	7
2	3	2	1	4	4	5	6	5	6	6	4	4	4	5	5	4	4	5	4	5	5	5	4	4	4	4	6	7	7	6	6	7	7	5	6	6	5	5
2	3	3	3	6	4	4	5	6	6	2	2	2	6	6	6	6	6	6	6	6	6	6	4	4	4	4	6	6	6	6	6	7	5	7	6	7	6	4
2	3	3	1	4	4	4	5	4	3	3	5	6	5	5	5	5	4	6	5	5	5	6	5	5	5	4	3	3	3	3	3	4	4	4	6	4	5	6
1	4	1	2	4	4	3	5	4	4	4	4	4	4	4	4	4	4	4	4	4	4	4	4	4	4	4	6	6	6	5	5	6	6	7	6	2	3	6
2	2	2	2	6	5	6	3	4	5	7	3	5	3	5	4	5	3	6	5	4	6	4	5	6	4	5	3	4	4	5	5	4	5	7	6	5	6	4
1	3	2	1	4	5	4	6	5	6	4	5	3	4	3	4	5	3	4	4	5	5	5	4	3	4	3	3	5	5	3	3	4	3	5	6	4	5	5
2	3	1	1	2	5	3	6	6	3	6	6	5	2	3	2	2	2	2	6	5	6	7	5	6	5	5	6	6	6	6	6	6	6	6	6	5	4	4
2	3	3	1	5	5	5	5	4	5	5	5	4	5	5	4	3	5	5	5	5	5	4	5	5	4	4	6	6	6	5	5	5	5	6	6	4	4	5
2	3	3	3	4	5	5	4	4	5	4	4	5	4	4	5	5	4	3	1	1	1	1	1	1	4	4	4	4	4	5	5	5	3	3	6	6	6	2
2	3	3	3	4	5	6	6	5	5	4	6	5	5	5	4	4	5	6	4	6	6	5	5	6	4	5	2	4	4	3	3	2	4	4	6	4	6	5
2	3	3	1	5	5	5	5	4	5	5	5	4	5	5	4	3	5	5	5	5	3	4	5	5	4	4	6	6	6	5	5	5	5	6	6	4	4	5
2	3	3	4	5	5	5	6	6	5	5	5	4	5	5	6	5	6	6	5	6	5	7	4	5	5	5	4	4	4	3	3	4	5	4	6	7	4	5
2	2	2	2	5	6	5	5	4	6	4	6	4	4	6	4	6	4	6	3	6	4	6	4	6	4	6	4	6	6	6	6	4	6	4	6	6	5	6
2	3	2	2	7	6	5	7	1	6	6	6	6	7	7	7	7	7	7	5	5	4	4	2	6	4	2	3	4	4	4	4	5	4	4	6	6	7	5
2	3	4	3	6	6	7	7	7	5	6	5	6	4	2	2	7	4	6	6	6	6	6	6	5	5	5	1	2	2	4	4	6	7	6	6	6	7	5
2	2	2	3	6	7	6	6	3	6	7	4	5	6	5	7	5	5	6	5	5	5	5	6	4	6	4	4	6	6	6	6	4	6	4	6	6	4	4
2	2	2	3	6	7	5	6	3	6	7	4	5	6	5	7	5	5	6	5	5	5	3	6	4	6	4	4	6	6	6	6	4	6	4	6	6	7	5
1	3	3	4	7	7	7	7	7	7	7	7	7	2	2	3	2	2	2	2	1	1	1	1	1	2	4	7	7	7	5	5	5	5	7	6	6	5	6
2	1	2	3	1	4	5	2	4	4	4	4	4	7	7	7	7	7	7	7	7	4	7	4	4	4	4	3	3	4	3	3	3	3	3	7	3	5	2
1	2	2	3	4	4	3	6	5	6	5	5	5	6	6	6	7	6	6	6	6	6	6	6	7	5	7	4	4	4	5	5	5	7	7	7	7	6	2
2	3	2	2	3	4	5	3	5	5	4	4	4	5	3	5	4	5	2	5	5	4	4	5	3	4	4	5	7	7	7	7	6	6	6	7	5	6	6
2	3	3	3	3	4	4	4	3	5	5	4	4	5	5	5	5	4	5	5	4	4	4	5	5	5	5	2	4	4	3	3	2	4	4	7	6	3	6
2	3	3	4	5	5	5	5	4	5	5	5	4	5	5	4	5	5	5	5	5	3	4	4	5	4	4	4	6	6	6	6	4	6	5	7	3	4	5
2	1	3	1	6	6	6	5	3	5	6	5	4	3	4	3	6	4	3	4	5	4	6	4	5	6	5	3	5	5	4	4	5	4	6	7	6	3	4
1	3	2	3	7	6	7	7	7	7	5	5	5	4	5	4	3	5	4	6	6	7	7	6	7	5	4	5	5	5	5	5	5	7	7	7	6	3	5
2	3	3	3	5	6	7	6	6	7	5	6	5	5	5	5	5	5	5	5	6	7	5	4	4	4	4	5	6	6	5	5	7	5	7	7	7	5	6
2	4	3	1	6	7	2	5	7	2	5	7	6	7	5	6	7	4	6	5	6	6	6	5	7	6	1	1	3	3	7	7	5	7	3	7	3	6	5
1	1	1	3	4	2	2	1	5	1	1	1	1	7	7	7	7	6	6	5	5	7	7	5	5	5	5	1	1	1	1	1	1	1	1	1	2	1	1
2	1	2	2	3	3	5	5	5	5	3	3	5	3	3	5	5	5	2	3	5	5	5	5	5	5	5	6	6	6	5	5	5	5	6	1	2	5	5
1	2	2	2	4	5	6	5	7	5	6	6	5	6	4	5	6	5	6	5	5	6	4	6	4	5	6	4	5	5	6	6	5	4	6	1	4	6	5
2	3	3	3	6	6	7	5	5	2	6	5	5	5	2	5	4	2	3	4	4	4	3	7	4	2	7	5	4	4	5	5	7	6	4	1	1	5	7
2	2	2	2	4	7	7	6	7	7	5	5	5	5	6	6	6	7	6	6	6	6	6	5	5	5	5	6	7	7	6	6	7	7	5	1	1	6	7
1	3	2	2	7	7	6	7	6	6	7	7	7	5	6	4	6	5	7	7	6	7	7	6	7	5	6	2	2	2	2	2	2	2	2	1	1	2	2
1	1	2	2	5	1	2	2	1	2	2	2	2	6	5	6	5	4	6	5	5	4	5	5	5	5	5	2	3	3	2	2	2	2	2	2	2	2	2
2	2	2	2	6	2	2	6	1	1	1	1	1	6	5	5	6	7	6	6	5	6	5	4	7	5	6	1	1	1	4	4	4	2	4	2	1	4	4
2	3	3	3	1	2	3	2	2	3	4	3	3	5	5	4	5	6	5	6	6	6	5	6	7	7	6	1	1	1	3	3	4	2	5	2	3	3	4
2	2	2	2	2	3	4	2	2	2	3	3	4	2	4	3	4	3	5	4	5	3	5	4	4	5	4	1	4	4	5	5	4	5	5	2	2	5	4
2	1	2	1	4	5	5	4	5	5	4	5	3	4	5	3	6	5	5	4	4	4	4	5	6	5	5	3	3	3	4	4	3	3	3	2	3	4	3
1	2	3	4	6	5	4	5	5	6	5	5	6	7	5	5	6	4	5	5	6	6	5	5	6	6	4	4	6	6	5	5	6	5	5	2	3	5	6
1	1	3	3	5	6	4	5	6	5	6	5	6	4	5	4	5	6	4	5	4	6	5	5	5	4	6	5	4	3	3	3	5	3	4	2	6	3	5
1	3	3	4	5	7	5	7	5	7	5	7	5	5	5	5	7	5	7	5	6	5	5	5	5	5	5	5	7	7	7	7	7	5	7	2	2	7	7
1	2	2	2	3	2	6	3	5	3	4	2	4	2	4	6	5	5	7	3	6	5	7	6	3	5	7	7	4	4	6	6	7	3	2	3	3	6	7
1	1	2	2	6	3	5	6	6	6	6	6	6	5	6	6	5	6	6	5	6	6	4	6	5	5	6	6	6	6	4	4	4	5	5	3	3	4	4
1	3	3	3	4	3	5	3	4	2	3	4	3	4	2	4	3	4	3	3	4	3	4	5	5	5	5	5	5	5	5	5	5	5	6	3	5	5	5
1	2	2	3	5	4	5	5	4	6	3	6	6	6	6	5	6	6	4	5	5	6	5	6	5	5	6	6	5	5	6	6	6	5	5	3	5	6	6
1	2	3	3	4	4	4	3	3	3	6	3	5	4	4	5	3	3	3	5	5	5	3	5	5	5	5	2	4	4	3	3	5	2	5	3	2	3	5
1	2	3	3	5	4	5	6	3	2	3	4	5	6	5	5	4	5	6	6	5	6	6	5	6	5	6	2	1	1	3	3	4	3	2	3	3	3	4
1	3	3	1	4	4	5	3	5	5	4	4	4	3	4	4	5	4	4	4	4	4	5	5	5	4	5	4	5	5	5	5	7	5	7	3	6	5	7
2	3	2	2	6	4	6	6	4	6	3	4	3	5	5	6	4	6	5	6	5	6	5	6	4	6	4	4	4	4	4	4	5	4	6	3	5	4	5
2	3	3	1	4	4	5	5	5	4	5	5	4	7	6	5	7	7	7	5	6	6	6	5	5	5	5	5	3	3	4	4	3	5	6	3	5	4	3
2	2	2	2	4	5	5	3	5	4	4	2	4	4	4	5	5	5	5	5	3	5	5	5	5	5	5	2	2	2	2	2	4	2	4	3	5	2	4
2	2	4	2	6	5	3	6	5	4	7	6	6	6	5	5	5	7	3	4	4	4	5	7	4	3	7	6	7	7	5	5	6	4	6	3	5	5	6
2	3	2	2	5	5	4	3	5	5	5	3	6	4	5	4	5	4	5	5	6	4	4	5	6	5	5	6	6	6	4	4	4	4	5	3	6	4	4
2	1	3	2	6	6	7	5	2	6	3	2	3	6	6	5	7	7	5	6	5	5	6	7	6	6	7	4	4	4	5	5	5	6	6	3	2	5	5
1	2	2	2	5	6	6	5	5	6	6	3	5	6	6	5	5	6	6	5	5	6	6	5	5	6	6	5	5	5	5	5	5	6	6	3	5	5	5
2	2	3	3	5	6	4	5	6	6	3	4	6	6	6	4	6	6	4	6	6	6	6	4	5	5	5	5	6	6	6	6	6	6	5	3	6	6	6
1	3	2	2	6	6	5	5	5	5	6	5	5	6	6	6	6	4	6	6	6	6	7	6	6	6	5	6	6	6	4	4	4	5	5	3	7	4	4
2	3	4	3	5	6	6	6	5	6	6	5	5	6	6	7	6	6	7	6	6	7	7	7	6	6	6	3	3	3	4	4	3	3	3	3	3	4	3
1	1	3	3	6	7	6	5	7	5	5	6	7	4	6	6	7	6	5	4	6	6	5	5	6	6	6	4	6	5	5	5	6	5	5	3	3	5	6
1	3	2	4	2	2	2	2	2	2	4	2	3	6	6	5	6	6	6	6	6	5	4	5	5	5	5	4	4	4	5	5	3	4	3	4	2	4	2
2	3	2	4	2	2	2	2	2	2	4	2	3	6	6	5	6	6	6	6	6	5	4	5	5	5	5	4	4	4	5	5	3	4	3	4	1	4	1
1	2	2	2	4	3	5	4	3	4	4	3	4	4	3	5	4	3	5	6	5	6	4	5	6	5	6	5	6	6	7	7	6	6	7	4	6	4	6
1	3	2	2	4	3	4	3	2	3	5	3	5	6	7	6	4	1	5	5	6	6	5	5	6	7	5	2	3	3	6	6	5	4	7	4	6	6	4
1	2	2	3	4	4	4	3	3	3	6	3	5	4	4	5	3	3	3	5	5	5	3	5	5	5	5	2	4	4	3	3	5	2	5	4	2	5	5
2	2	2	3	5	4	6	6	3	4	4	6	6	4	5	5	6	5	5	5	4	5	5	5	5	4	5	5	5	5	5	5	5	3	5	4	3	5	3
2	2	3	3	6	4	6	5	6	5	6	5	6	4	3	3	4	5	4	4	3	3	4	6	4	6	4	4	3	3	5	5	5	4	5	4	4	5	5
1	3	2	2	5	4	6	4	5	4	6	4	6	4	5	3	6	3	4	5	4	5	4	5	3	5	4	5	4	4	4	4	4	5	4	4	5	4	6
1	3	3	2	5	4	5	5	5	5	5	5	5	5	5	5	5	6	6	5	5	5	5	5	5	5	5	5	5	5	5	5	5	5	6	4	5	6	4
1	3	3	2	4	4	5	4	4	4	4	3	5	6	5	4	4	5	6	5	4	5	5	4	4	5	5	5	5	5	5	5	5	3	5	4	6	4	4
2	3	2	2	5	4	4	5	5	4	4	5	5	5	4	4	5	4	5	4	5	4	4	5	4	4	5	5	4	4	5	5	4	4	4	4	7	5	2
2	3	3	3	4	4	4	3	3	3	6	3	5	4	4	5	3	3	3	5	5	5	5	5	5	5	5	2	4	4	3	3	5	2	5	4	5	4	6
2	3	3	3	4	4	6	4	4	4	3	4	3	5	5	5	5	4	5	5	6	4	5	5	5	5	5	5	4	4	4	4	5	5	4	4	3	6	6
2	3	4	2	6	4	4	5	5	5	5	5	5	5	5	6	5	6	6	5	5	5	5	6	5	5	5	3	3	3	3	3	3	3	3	4	6	6	5
2	1	2	2	4	5	5	7	6	6	4	5	5	6	5	6	6	6	5	6	5	6	5	6	6	5	6	5	5	5	4	4	5	5	5	4	2	6	5
1	2	2	2	5	5	6	6	6	5	5	6	5	5	6	5	6	5	6	4	6	4	6	4	6	4	6	4	6	6	6	6	6	5	5	4	5	5	4
1	2	2	3	5	5	5	5	5	5	5	5	6	5	5	5	6	5	5	5	5	5	5	5	5	5	5	5	5	5	5	5	5	4	4	4	5	2	4
2	2	2	2	4	5	5	3	5	4	4	2	4	4	4	5	5	5	5	5	3	5	4	5	5	5	5	2	2	2	2	2	4	2	4	4	6	4	5
2	3	2	3	2	5	2	5	2	2	5	2	2	1	5	2	2	2	5	5	5	5	5	2	5	2	2	3	2	2	5	5	2	5	5	4	5	3	3
2	3	2	2	5	5	5	5	6	5	6	5	4	6	5	5	6	5	4	5	5	6	5	4	5	4	5	2	2	2	4	4	2	4	5	4	6	5	4
2	1	2	2	6	6	5	3	3	3	4	3	5	6	6	6	5	6	2	6	6	6	6	5	5	5	5	6	6	6	5	5	6	5	4	4	6	5	6
1	2	2	3	7	6	5	4	3	2	1	2	3	7	6	5	4	3	2	1	2	3	4	5	6	7	6	1	2	2	4	4	6	7	6	4	6	4	5
1	2	2	2	7	6	6	5	5	5	5	6	6	7	6	6	6	7	6	5	5	6	7	6	4	5	5	6	6	6	4	4	4	5	5	4	5	5	4
2	2	3	4	6	6	5	4	5	5	6	5	6	7	6	5	4	5	5	7	6	5	6	7	7	6	4	3	3	3	3	3	3	3	3	4	4	3	3
1	3	2	3	5	6	6	6	6	6	5	6	6	5	4	5	5	5	5	6	5	5	6	6	6	6	5	5	6	6	6	6	6	5	6	4	6	6	6
1	3	2	3	3	6	5	5	5	5	3	5	3	6	6	6	6	6	6	6	7	7	5	6	6	6	6	3	5	5	4	4	5	5	4	4	6	4	5
2	3	2	4	2	7	7	7	7	7	7	7	7	4	4	4	4	4	6	6	6	6	6	4	7	5	4	5	7	7	6	6	5	6	7	4	7	6	5
2	3	3	4	4	7	6	6	6	4	6	4	4	4	6	5	4	7	5	5	5	5	5	6	4	5	7	4	6	6	4	4	5	4	6	4	6	4	5
2	3	3	3	6	7	6	6	4	5	6	7	7	6	6	7	5	6	7	5	4	6	6	5	6	4	5	4	5	5	5	5	5	5	4	4	4	5	5
2	2	3	3	1	1	2	5	2	4	3	2	5	6	6	7	6	6	6	6	6	5	6	4	6	6	6	4	4	4	5	5	5	5	5	5	5	5	5
1	1	3	1	1	2	3	2	2	3	4	3	3	5	5	4	3	6	5	6	6	6	4	6	7	7	6	1	1	1	3	3	4	2	5	5	3	3	4
2	1	3	3	5	2	4	3	4	4	4	3	4	6	5	5	7	6	5	6	6	7	7	6	6	7	6	5	3	4	4	4	3	5	6	5	5	4	3
1	2	4	2	2	2	6	6	2	6	6	6	6	6	6	6	6	6	5	6	6	6	5	5	5	3	4	4	6	6	6	6	6	5	5	5	4	6	6
2	3	2	2	3	2	4	5	5	3	6	5	5	6	3	5	5	5	1	5	5	5	5	5	6	4	4	4	4	4	4	4	4	5	4	5	4	4	4
1	2	2	2	5	3	5	6	5	4	5	5	6	4	4	6	5	4	6	5	4	6	4	5	5	5	6	4	5	5	5	5	5	6	6	5	4	5	5
1	3	2	3	3	3	2	6	4	3	3	3	3	4	6	4	3	3	4	3	6	4	4	3	5	3	3	6	6	6	6	6	6	6	6	5	7	7	6
1	3	2	2	3	3	4	4	3	5	5	4	5	5	5	6	6	5	2	6	6	6	4	5	5	4	5	5	4	4	5	5	4	4	5	5	2	3	5
1	3	3	1	4	3	3	3	3	3	3	3	6	6	6	6	5	5	6	6	6	6	6	6	6	4	6	3	3	3	3	3	3	3	3	5	6	6	4
2	3	3	2	4	3	2	3	2	4	5	2	5	6	6	4	7	6	5	5	4	5	5	5	6	5	6	7	6	6	6	6	6	4	7	5	5	5	5
2	3	3	3	4	3	2	3	2	4	5	2	5	6	6	4	7	6	5	5	4	5	5	5	6	5	6	7	6	6	6	6	6	4	7	5	7	6	5
1	4	3	3	4	3	3	4	6	3	4	3	3	5	6	6	6	6	7	7	6	6	7	5	6	3	6	6	7	7	6	6	7	7	5	5	5	3	4
2	4	2	2	4	3	5	3	3	5	4	3	3	5	6	6	5	5	6	6	6	6	5	5	6	6	6	6	6	6	5	5	5	4	7	5	6	7	5
1	1	4	3	4	4	3	3	4	3	4	5	4	7	6	6	6	6	7	6	5	6	6	6	6	6	6	3	3	3	3	3	3	3	3	5	3	3	6
2	2	3	2	6	4	6	5	6	5	6	5	6	4	3	3	4	5	4	4	3	3	4	6	4	6	4	4	3	3	5	5	5	4	5	5	4	5	4
1	3	2	3	3	4	4	2	4	3	6	5	4	5	5	5	5	6	5	6	6	6	6	6	6	6	4	4	3	3	5	5	5	5	5	5	5	5	6
2	3	1	1	5	4	5	5	4	5	4	4	5	4	4	4	4	5	4	4	5	4	4	5	5	5	5	4	4	4	4	4	4	4	4	5	2	5	4
2	3	1	3	5	4	5	5	4	5	4	4	5	4	4	4	4	5	4	4	5	4	4	5	5	5	5	2	3	3	6	6	5	4	7	5	2	6	5
2	3	2	3	5	4	6	5	4	4	3	4	5	6	6	6	7	7	6	7	6	4	6	4	5	4	6	6	7	7	7	7	7	6	7	5	5	6	4
2	4	3	3	2	4	4	2	2	3	2	2	3	4	6	4	6	5	5	6	5	6	6	6	6	6	5	1	2	2	4	4	3	5	3	5	4	5	4
1	1	2	3	6	5	6	6	6	2	5	6	5	6	5	6	7	6	6	6	7	6	7	6	5	5	4	4	5	5	5	5	6	7	5	5	5	3	6
2	1	2	2	5	5	6	5	6	6	5	5	5	7	5	5	6	6	5	6	5	6	5	4	4	4	5	5	6	6	6	6	5	6	5	5	3	3	4
1	2	3	2	4	5	4	6	3	3	4	5	5	5	6	5	6	6	6	5	6	6	5	4	5	5	5	4	5	5	5	5	4	5	5	5	4	4	4
1	2	3	4	6	5	5	5	5	5	6	5	6	4	4	4	5	5	5	5	4	5	4	4	5	5	5	5	5	5	5	5	5	5	5	5	4	5	3
1	2	3	3	5	5	5	5	5	5	5	5	5	5	5	5	5	5	6	5	5	5	5	5	5	5	5	5	5	5	5	5	5	5	5	5	4	1	3
2	2	2	2	1	5	2	5	7	7	7	2	4	7	6	7	5	7	2	4	4	4	4	5	5	5	5	1	3	3	2	2	3	1	2	5	4	6	4
2	2	2	2	6	5	5	5	6	5	6	6	6	5	6	5	5	5	6	5	6	5	5	5	5	5	5	3	5	5	5	5	5	5	5	5	6	6	6
2	2	2	2	6	5	6	5	6	6	7	6	5	6	5	6	5	6	5	5	6	5	6	6	5	6	6	4	6	6	4	4	5	4	6	5	5	3	4
2	2	2	2	7	5	5	7	6	6	5	7	6	6	5	6	5	7	6	7	6	5	6	7	6	5	4	5	6	6	4	4	5	6	5	5	6	5	4
2	3	3	1	4	5	5	5	5	5	5	4	5	5	4	5	5	4	6	5	4	6	6	5	5	5	5	6	6	6	5	5	5	5	5	5	5	5	3
2	3	2	3	7	5	5	6	6	4	6	5	5	6	6	7	7	6	6	5	5	6	6	7	6	7	5	4	5	5	5	5	5	5	6	5	4	5	6
2	3	3	2	5	5	4	3	4	5	5	3	3	6	4	5	1	2	2	2	2	2	2	2	2	5	5	6	3	3	6	6	7	5	4	5	4	2	6
2	3	3	2	5	5	4	3	4	5	5	3	3	6	4	5	5	5	5	5	5	5	5	5	5	5	5	6	3	3	6	6	7	5	4	5	4	4	4
2	4	3	2	6	5	5	5	7	7	5	5	6	6	5	5	5	5	6	6	6	7	6	5	5	7	5	5	6	6	7	7	6	6	7	5	7	3	6
1	1	2	2	6	6	7	7	6	6	5	6	5	6	6	7	6	6	7	7	7	7	7	5	5	6	6	4	4	4	5	5	5	7	7	5	5	5	5
2	1	2	2	4	6	5	4	4	6	6	6	5	6	5	6	6	5	6	5	6	6	6	6	5	5	6	5	3	3	6	6	6	5	6	5	5	7	5
1	2	2	3	6	6	4	5	5	7	5	5	4	5	6	6	4	6	4	5	5	4	5	5	5	5	5	6	6	6	6	6	5	4	6	5	6	4	6
1	2	2	3	5	6	5	6	4	5	5	5	4	7	6	6	5	5	6	7	6	6	6	6	5	7	7	3	4	4	3	3	4	5	6	5	6	5	5
1	2	2	2	5	6	6	5	5	6	6	5	5	6	6	5	5	6	6	5	5	6	6	5	5	6	6	5	5	5	5	5	5	6	6	5	5	5	7
1	2	2	3	3	6	6	6	6	5	5	6	6	6	7	7	6	6	7	7	7	6	6	5	5	5	5	6	6	6	6	6	6	7	7	5	5	5	6
2	2	2	2	5	6	5	5	6	5	5	6	6	7	6	6	5	5	6	6	6	6	6	6	5	5	5	3	4	4	4	4	6	4	5	5	4	5	5
1	3	2	2	4	6	5	4	6	4	4	5	5	6	6	6	6	6	6	5	6	6	6	5	6	4	4	5	6	6	5	5	6	6	6	5	5	7	6
1	4	3	2	6	6	5	4	6	5	5	3	5	5	6	4	3	3	3	3	4	3	4	4	4	5	4	4	3	3	6	6	7	7	7	5	5	2	4
2	2	4	4	7	7	7	7	7	7	5	5	5	5	6	6	6	7	6	7	6	6	6	5	5	5	5	6	7	7	6	6	7	7	5	5	5	6	6
2	3	2	4	6	7	5	7	6	5	5	6	5	6	5	5	6	5	6	5	6	5	4	5	6	4	5	5	6	6	5	5	6	6	6	5	5	5	4
2	3	3	3	6	7	7	5	4	7	4	5	3	5	4	6	5	6	5	6	7	5	5	7	5	4	6	5	6	6	5	5	5	4	5	5	5	5	5
1	3	3	3	2	1	2	2	2	2	2	1	1	5	5	6	4	5	5	5	6	5	6	5	6	5	6	6	5	5	5	5	5	2	6	6	3	5	5
2	2	4	3	3	2	5	3	3	2	2	2	3	6	6	6	6	6	6	5	5	5	5	5	5	5	5	4	6	6	6	6	4	6	4	6	4	6	4
1	3	3	4	3	2	6	5	2	6	5	6	6	4	6	5	4	6	4	6	6	6	6	5	5	6	6	5	5	5	5	5	6	6	6	6	4	5	6
2	1	3	2	4	3	2	3	2	4	5	2	5	6	6	4	7	6	5	5	4	5	5	5	6	5	6	7	6	6	6	6	6	4	7	6	5	6	6
1	2	2	2	4	3	5	4	3	4	4	3	4	4	3	5	4	3	5	6	5	6	4	5	6	5	6	5	6	6	7	7	6	6	7	6	6	7	6
1	2	2	2	4	3	5	4	3	4	4	3	4	4	3	5	4	3	5	6	5	6	4	5	6	5	6	5	6	6	7	7	6	6	7	6	3	7	6
1	2	3	3	5	3	5	6	5	4	5	5	6	4	4	6	5	4	6	5	4	6	4	5	5	5	6	4	5	5	5	5	5	6	6	6	4	5	5
1	3	2	3	6	3	5	5	4	5	6	5	6	6	6	6	5	6	5	6	5	5	4	6	6	5	6	5	5	5	7	7	7	5	5	6	3	4	5
2	3	2	3	3	3	4	5	4	4	3	3	4	6	5	4	5	5	6	5	6	5	6	5	6	5	5	2	1	1	5	5	5	5	5	6	4	6	5
2	4	4	3	4	3	4	3	3	3	3	3	4	6	6	6	6	6	6	5	5	5	5	5	5	5	5	5	6	6	7	7	6	6	7	6	6	7	5
1	2	2	2	5	4	4	5	4	4	3	4	3	4	5	4	5	4	2	4	4	4	4	5	4	3	4	3	5	5	3	3	4	3	5	6	3	5	5
1	3	2	3	4	4	4	4	4	4	4	4	4	4	4	4	4	4	2	4	4	4	4	5	5	5	5	3	3	3	2	2	2	4	3	6	4	3	6
1	3	2	3	6	4	6	5	6	7	5	6	5	5	6	6	5	6	5	6	5	7	6	7	5	4	6	4	6	6	5	5	6	4	6	6	4	6	7
1	3	4	2	4	4	4	4	4	4	6	6	6	7	6	6	6	6	6	6	6	5	6	4	4	5	5	6	6	6	6	6	7	6	6	6	4	4	5
2	3	2	3	3	4	5	3	5	6	3	3	3	4	3	4	3	4	3	5	3	5	3	3	5	3	3	3	4	4	3	3	5	3	6	6	6	4	2
2	3	2	2	4	4	4	4	4	4	4	4	4	4	4	4	4	4	2	4	4	4	4	5	5	5	5	3	3	3	2	2	2	4	3	6	3	3	4
2	3	2	1	3	4	4	4	4	5	3	5	4	4	5	4	4	5	4	5	3	5	4	5	4	5	4	5	4	4	4	4	4	6	4	6	4	5	7
1	1	3	3	4	5	6	5	6	3	4	2	2	6	6	6	6	6	6	6	6	7	6	5	5	6	5	3	5	5	3	3	4	3	5	6	6	6	3
2	1	3	3	4	5	6	5	5	6	6	4	5	6	5	4	6	4	5	5	6	6	5	6	6	5	4	3	3	3	3	3	3	3	3	6	6	4	6
1	2	2	3	4	5	6	5	5	4	4	6	5	5	5	6	5	5	5	5	6	5	6	5	4	5	4	6	6	6	6	6	6	6	6	6	5	4	7
2	3	2	3	5	5	5	5	5	5	5	5	5	5	5	3	4	5	5	5	5	5	5	5	5	5	5	5	5	5	4	4	4	4	5	6	3	6	3
2	3	2	2	6	5	5	6	5	5	6	5	5	6	5	5	7	5	7	5	4	6	5	6	7	6	5	3	3	3	4	4	3	3	3	6	5	5	3
2	4	3	3	4	5	5	4	5	5	5	4	6	5	6	6	5	6	5	5	5	6	6	5	7	6	6	6	6	6	5	5	5	4	7	6	7	5	4
1	2	2	3	7	6	5	4	3	2	1	2	3	7	6	5	4	3	2	1	2	3	4	5	6	7	6	1	2	2	4	4	6	7	6	6	6	4	4
1	2	2	3	6	6	6	7	6	7	5	5	6	7	5	6	5	7	7	6	5	6	7	6	4	6	6	5	5	5	4	4	6	4	5	6	7	3	6
1	2	2	3	6	6	6	7	6	7	5	5	6	7	5	6	5	7	7	6	5	6	7	6	4	6	6	6	5	5	6	6	6	6	7	6	5	5	5
1	2	3	3	3	6	6	6	6	5	5	6	6	6	7	7	6	6	7	7	7	6	6	5	5	5	5	6	6	6	6	6	6	7	7	6	6	2	4
2	2	3	4	4	6	5	4	4	4	4	3	4	4	4	4	4	4	4	5	4	6	4	5	5	4	5	5	4	4	7	7	5	6	6	6	4	4	4
1	3	2	3	6	6	5	5	6	5	6	5	5	6	5	5	6	6	6	5	5	6	5	6	6	5	5	5	4	4	4	4	4	6	4	6	6	6	5
1	3	2	1	6	6	6	5	6	6	5	5	6	6	5	5	6	6	5	6	6	5	7	5	5	5	6	5	6	6	6	6	6	5	5	6	3	7	3
1	3	3	3	7	6	7	6	7	6	7	7	7	6	7	7	7	6	6	6	6	6	6	5	5	5	5	7	7	7	7	7	7	7	7	6	5	6	4
2	3	2	3	6	6	5	6	7	5	6	6	5	6	5	6	5	6	7	5	5	6	6	6	5	6	6	4	5	5	5	5	5	5	6	6	3	6	5
2	3	3	2	5	6	5	6	5	6	5	6	5	5	5	4	6	4	6	6	6	6	6	6	5	6	5	6	5	5	6	6	6	5	5	6	6	6	6
1	4	3	3	7	6	5	4	3	2	1	2	3	7	6	5	4	3	2	1	2	3	4	5	6	7	6	1	2	2	4	4	6	7	6	6	6	3	7
2	4	1	3	6	6	6	6	2	4	4	5	5	7	6	7	3	6	6	6	5	6	6	6	6	6	6	5	5	5	5	5	6	6	6	6	6	4	7
2	4	3	3	6	6	7	7	6	6	5	6	5	6	6	7	6	6	7	7	7	7	7	5	5	6	6	1	4	4	5	5	4	5	5	6	6	4	6
1	1	4	3	3	3	2	2	2	2	2	2	2	7	7	7	6	6	6	6	6	6	6	6	6	6	6	1	1	3	1	1	1	1	1	7	5	6	3
1	2	3	3	1	3	5	4	4	5	1	4	4	5	4	5	5	3	5	6	6	5	4	5	6	5	4	3	4	4	4	4	6	4	5	7	6	6	6
2	3	2	3	4	4	5	4	4	4	5	4	4	4	4	4	5	7	7	5	6	6	5	4	5	5	6	3	4	4	4	4	5	4	4	7	6	5	6
1	1	2	2	6	5	5	6	6	6	6	6	6	5	5	5	5	6	5	5	6	5	6	6	5	6	6	5	6	5	6	6	6	6	5	7	2	7	3
2	3	3	3	7	5	5	6	4	5	5	4	6	4	6	6	4	6	5	4	4	5	5	5	6	6	5	5	6	6	6	6	5	6	5	7	6	5	4
2	3	3	3	7	5	5	6	4	5	5	4	6	4	6	6	4	6	5	4	4	3	5	5	6	6	5	5	6	6	6	6	5	6	5	7	6	3	3
2	2	2	3	6	6	5	6	7	4	6	6	5	5	5	6	6	6	5	4	4	5	7	4	5	4	5	6	6	6	5	5	5	5	6	7	4	5	7
2	2	2	3	7	6	6	5	5	5	5	6	6	7	6	6	6	7	6	5	5	6	7	6	4	5	5	6	6	6	4	4	4	5	5	7	5	6	5
1	3	2	1	4	6	3	5	3	5	6	5	4	4	6	6	5	6	6	6	6	6	6	6	6	6	6	3	3	3	4	4	4	5	5	7	3	6	5
1	3	2	2	6	6	6	6	6	6	6	6	6	4	6	6	7	6	5	6	6	6	6	5	5	5	5	3	3	3	3	3	3	3	3	7	4	7	4
1	3	3	1	6	6	5	7	7	5	5	5	5	2	4	3	4	5	5	4	4	4	5	5	5	5	5	4	6	6	7	7	6	6	6	7	7	5	5
1	2	2	2	6	7	5	5	5	5	5	5	5	5	6	4	5	6	4	5	5	5	5	5	5	5	5	4	4	4	5	5	4	5	5	7	7	6	3
1	1	2	4	1	1	1	1	1	1	1	1	1	7	7	7	7	5	7	5	5	5	5	6	6	6	6	1	1	2	1	1	1	1	1	1	4	1	1
1	1	4	3	1	1	1	1	1	4	1	4	4	7	7	4	7	7	7	6	6	6	6	6	6	6	6	2	2	2	2	2	1	2	2	2	2	2	1
2	1	2	3	2	2	2	2	2	2	2	2	3	7	6	7	7	7	7	7	7	7	7	5	5	5	5	2	2	2	2	2	1	2	2	2	4	2	1
1	2	3	3	3	2	1	1	1	2	4	2	5	7	4	5	6	6	7	7	6	6	5	6	6	6	6	2	2	2	2	2	2	2	2	2	6	2	2
1	3	2	3	4	2	4	4	4	2	4	4	4	6	6	6	6	6	6	6	6	6	6	6	6	6	6	2	2	2	3	3	2	2	2	2	2	3	2
1	3	3	3	6	6	6	5	3	3	7	5	6	6	6	5	5	5	6	6	7	7	5	6	5	5	7	3	4	4	4	4	5	5	5	2	6	4	5
1	3	1	1	7	7	7	7	7	7	7	7	7	7	7	7	7	7	7	7	7	7	7	6	6	6	6	1	1	1	1	1	1	1	1	2	2	1	1
1	3	2	3	5	7	6	7	6	7	5	7	5	6	6	6	7	6	7	5	6	6	7	6	7	5	7	2	2	2	2	2	3	2	2	2	2	2	3
1	3	3	3	5	7	6	7	6	7	5	7	5	6	6	6	7	6	7	5	6	6	7	6	7	5	7	2	3	3	2	2	3	1	2	2	2	2	3
1	3	1	1	2	2	4	4	4	4	5	5	5	5	5	4	3	5	5	2	4	5	6	3	4	5	6	3	4	4	5	5	3	3	3	3	5	5	3
2	4	2	2	4	2	5	5	2	4	6	4	6	5	6	6	4	6	6	5	5	5	5	6	6	6	6	3	3	3	3	3	4	3	3	3	2	3	4
2	4	4	2	3	2	4	2	2	2	2	1	1	5	6	4	4	4	6	5	4	5	6	4	5	4	5	3	4	4	3	3	3	4	4	3	6	3	3
2	4	3	1	6	4	6	5	5	6	5	6	5	5	6	4	4	5	5	6	5	5	5	6	5	6	6	5	6	6	6	6	5	4	5	3	5	6	5
1	2	2	2	6	5	5	5	5	6	6	6	5	5	5	5	5	5	6	6	5	6	6	5	6	5	5	4	6	6	6	6	6	6	6	3	5	6	6
1	2	3	3	5	6	5	4	6	5	5	7	6	4	6	5	4	6	4	6	6	5	6	5	4	6	4	6	6	6	5	5	6	5	4	3	6	5	6
2	2	2	3	6	6	5	6	7	6	5	6	6	7	6	5	6	6	7	4	4	4	4	5	6	6	6	5	7	7	5	5	5	3	3	3	4	5	5
2	2	2	1	6	6	6	6	7	6	6	4	7	5	6	6	5	6	6	6	5	6	6	7	6	6	6	5	3	3	6	6	6	5	6	3	4	6	6
1	3	2	1	7	6	7	5	4	7	6	5	6	6	4	6	4	4	3	5	7	5	5	7	6	7	5	3	3	3	3	3	3	3	3	3	6	3	3
1	3	3	1	6	6	7	7	7	7	6	7	7	7	7	6	6	5	6	7	7	7	7	6	5	6	6	2	2	2	3	3	2	2	2	3	4	3	2
1	4	2	2	4	6	6	5	5	5	5	5	5	5	6	5	6	6	6	6	6	7	7	6	6	7	6	5	5	5	4	4	5	4	5	3	3	4	5
1	4	3	1	6	6	6	7	7	6	6	5	6	7	6	6	6	6	6	7	7	7	7	6	6	6	6	3	3	3	3	3	4	3	3	3	3	3	4
1	3	2	4	6	7	6	7	6	7	6	6	6	6	5	7	6	6	5	6	7	6	5	6	7	6	7	1	1	1	4	4	4	3	3	3	3	4	4
2	4	3	3	3	3	3	3	2	5	3	3	3	4	6	5	6	4	7	7	7	7	6	7	7	4	6	3	3	3	4	4	3	3	3	4	3	3	7
1	2	2	3	6	4	5	7	6	5	4	4	6	5	5	3	4	6	5	4	6	6	5	5	7	5	4	5	7	7	4	4	5	5	6	4	5	6	4
1	3	2	2	5	4	5	4	3	4	6	4	5	6	5	6	5	6	6	6	6	6	5	5	6	5	5	6	6	6	6	6	6	5	5	4	5	5	4
1	4	3	3	1	4	4	5	3	4	5	4	5	4	5	5	4	4	4	5	6	5	3	6	6	6	6	2	1	1	5	5	5	5	5	4	2	4	4
1	1	2	3	4	5	5	4	6	5	5	5	6	6	4	5	6	5	6	7	7	7	6	6	5	6	4	2	2	5	3	3	2	2	2	4	4	5	5
1	2	3	4	5	5	6	6	6	6	6	6	6	6	6	4	5	6	6	6	6	6	5	4	5	6	6	2	4	4	3	3	2	4	4	4	3	3	5
2	2	2	4	6	5	7	6	4	6	7	6	5	5	4	7	6	5	6	7	6	5	6	7	6	5	7	2	2	2	2	2	2	2	2	4	5	6	7
2	3	1	3	4	5	6	7	6	5	5	6	6	7	6	6	5	6	6	7	6	6	5	5	5	6	7	5	5	5	4	4	5	5	5	4	5	2	5
2	3	3	4	6	5	6	6	4	6	3	4	3	6	4	2	6	6	4	6	4	6	5	6	7	6	5	3	3	3	3	3	3	3	3	4	6	2	4
2	4	3	1	4	5	6	5	7	7	5	7	6	6	6	6	6	6	4	6	6	6	5	7	5	7	6	6	6	6	6	6	5	4	6	4	6	6	5
2	1	2	1	7	6	6	6	6	6	6	6	6	6	6	6	6	6	6	6	6	6	6	5	5	5	6	6	6	3	6	6	5	6	5	4	4	6	6
1	2	1	2	6	6	4	5	4	5	7	5	6	5	5	6	2	4	5	6	6	5	6	5	6	5	5	6	5	5	6	6	6	6	7	4	6	6	7
1	2	4	3	6	6	5	5	2	6	6	5	6	3	2	3	3	3	3	6	6	6	5	5	5	5	5	6	7	7	6	6	6	6	6	4	3	6	6
2	2	2	3	6	6	6	6	6	6	6	6	5	5	5	5	5	6	5	5	6	5	6	6	6	5	5	5	6	6	6	6	6	6	6	4	6	5	3
1	3	2	3	6	6	7	4	3	7	7	6	6	6	6	3	6	4	6	6	6	5	5	6	6	6	6	5	6	6	7	7	4	2	6	4	4	7	4
1	3	2	3	5	6	5	6	5	6	7	6	6	7	6	6	6	7	6	6	5	6	6	7	6	6	7	5	3	3	4	4	5	3	4	4	5	4	5
2	3	2	4	4	6	6	6	6	4	6	4	6	7	5	6	7	6	7	5	6	7	6	7	6	7	5	4	5	5	5	5	6	4	6	4	4	5	6
2	3	3	4	5	6	5	4	5	4	6	5	5	6	6	7	7	6	5	4	4	5	6	4	4	5	5	2	3	3	6	6	6	5	5	4	4	6	6
2	3	3	4	7	6	6	4	3	6	5	5	5	6	6	7	7	6	6	5	5	5	6	7	5	5	6	6	3	3	5	5	7	6	4	4	4	5	7
2	3	3	3	6	6	7	7	6	6	6	6	7	5	6	6	7	6	6	7	6	6	6	7	6	6	6	4	3	3	4	4	4	4	6	4	4	4	4
2	3	4	3	5	6	6	5	5	5	6	6	5	6	5	5	6	5	5	6	5	5	6	6	6	5	6	5	4	4	7	7	7	5	4	4	4	7	7
1	3	2	2	7	7	5	5	5	7	6	6	7	7	6	6	6	5	7	5	5	4	4	4	5	7	7	5	6	6	6	6	4	5	6	4	4	6	4
2	3	3	2	5	1	6	6	5	6	5	6	6	6	6	5	6	4	6	6	7	7	5	5	5	3	4	5	6	6	4	4	5	6	5	5	3	4	5
1	4	3	3	5	2	4	5	3	5	6	3	5	5	4	5	5	5	5	5	6	6	5	6	6	6	5	4	4	4	5	5	5	5	5	5	3	5	5
2	2	2	1	3	3	2	3	2	3	3	3	3	7	5	6	5	6	6	5	6	7	5	5	6	6	6	2	2	2	3	3	2	2	2	5	3	3	2
1	3	3	3	6	3	3	3	3	6	5	6	6	6	6	6	6	6	5	6	6	6	6	5	6	5	5	7	4	4	6	6	7	3	2	5	3	3	6
2	2	2	2	6	4	6	7	4	7	4	6	4	7	4	6	6	4	6	6	5	6	6	6	4	7	4	6	4	4	4	4	6	5	6	5	5	6	6
1	3	2	2	4	4	5	2	2	1	4	1	1	7	7	7	7	7	7	6	6	5	7	7	7	7	7	1	1	1	1	1	1	1	1	5	1	1	5
1	4	1	3	4	4	6	7	4	5	5	5	4	6	5	4	4	6	7	6	6	7	6	6	5	5	5	6	6	6	6	6	4	2	6	5	2	6	4
1	2	2	2	4	5	3	5	5	4	5	5	4	5	6	5	7	5	4	5	4	6	5	7	4	6	5	4	3	3	5	5	5	5	5	5	6	4	6
1	3	2	1	3	5	6	6	5	6	4	6	4	6	5	6	5	5	7	7	6	7	7	7	7	6	6	3	3	3	3	3	4	3	3	5	3	6	5
2	3	3	3	6	5	6	4	5	3	5	3	6	5	3	5	4	6	4	5	3	5	6	4	6	4	5	4	6	6	5	5	6	4	6	5	4	5	6
2	3	3	3	6	5	6	4	5	3	5	3	6	5	3	5	4	6	4	5	3	5	6	4	6	4	5	4	6	6	5	5	6	4	6	5	5	6	3
2	3	3	1	6	5	5	6	5	5	6	6	6	6	6	4	6	6	6	6	4	6	5	6	6	6	6	4	4	4	5	5	5	6	6	5	4	5	6
2	3	3	3	6	5	6	4	5	3	5	3	6	5	3	5	4	6	4	5	3	3	6	4	6	4	5	4	6	6	5	5	6	4	6	5	5	6	7
2	1	3	1	6	6	6	6	4	6	6	6	6	5	5	5	5	5	5	6	6	6	6	6	6	6	6	3	3	4	5	5	6	6	6	5	7	5	5
1	2	2	2	6	6	7	6	6	7	7	6	6	7	7	6	6	7	7	6	7	6	7	6	6	6	7	5	4	4	5	5	4	5	5	5	4	4	6
2	2	3	4	4	6	6	7	7	4	7	5	5	5	5	6	4	5	5	5	6	5	5	7	7	5	5	5	4	4	7	7	7	5	4	5	7	6	5
1	3	3	3	7	6	4	4	3	4	6	4	4	6	6	5	6	6	6	6	7	6	6	5	5	5	5	4	5	5	6	6	6	5	6	5	2	6	5
2	3	2	3	6	6	7	7	5	5	5	5	5	7	4	4	5	7	6	6	6	5	6	6	7	6	6	4	3	3	2	2	4	3	3	5	3	7	7
2	3	3	4	5	6	5	6	5	6	4	5	6	6	4	5	6	5	6	6	6	6	5	6	5	6	5	5	4	4	6	6	5	5	5	5	5	5	2
2	4	3	1	6	6	5	6	5	4	5	6	5	6	6	6	4	4	6	6	5	5	6	6	6	6	5	6	6	6	6	6	5	3	5	5	5	5	7
1	3	2	3	6	7	6	6	7	7	5	5	5	7	6	6	6	6	7	6	7	6	6	5	7	5	5	3	3	3	2	2	3	3	3	5	5	2	6
2	3	2	2	4	2	4	4	4	4	4	4	4	6	6	5	6	6	6	6	6	6	6	6	6	6	6	6	7	7	7	7	7	6	7	6	3	7	7
1	2	2	2	4	3	3	5	3	3	5	4	4	6	7	6	6	6	6	7	6	6	6	6	6	7	6	2	2	2	2	2	1	2	2	6	3	2	1
2	3	2	2	5	4	6	6	6	6	6	6	6	6	6	6	6	6	6	6	6	6	6	6	5	6	5	3	4	4	3	3	5	3	6	6	6	3	7
1	4	3	3	1	4	4	5	3	4	5	4	5	4	5	5	4	4	4	5	6	5	3	6	6	6	6	3	2	2	6	6	6	6	6	6	5	3	6
1	2	2	3	6	5	3	4	7	5	4	5	6	5	4	5	7	6	3	5	3	6	5	6	3	4	5	6	3	3	6	6	7	5	4	6	7	6	5
1	2	2	3	5	5	5	5	5	5	5	5	5	5	5	5	5	5	5	5	5	5	5	5	5	5	5	3	3	4	3	3	5	4	5	6	4	4	4
2	2	2	2	6	5	6	5	6	6	5	6	5	5	5	6	5	6	5	5	5	6	5	6	5	6	5	3	3	3	4	4	4	4	4	6	6	3	4
2	3	2	2	3	5	3	2	3	3	2	3	3	5	6	5	7	6	6	5	5	6	5	5	6	6	6	3	3	3	3	3	3	3	3	6	3	5	6
2	3	3	1	6	5	5	6	5	5	6	6	6	6	6	5	6	6	6	6	4	6	5	6	6	6	6	4	4	4	5	5	5	6	6	6	4	4	4
2	1	2	3	4	6	6	4	3	5	6	6	5	6	3	5	5	4	7	5	5	6	4	5	6	4	7	7	3	3	6	6	4	6	5	6	4	6	5
2	1	3	3	6	6	6	5	5	6	5	5	6	6	6	6	5	6	7	5	5	5	5	6	6	6	5	5	5	5	5	5	5	4	4	6	6	3	6
1	2	2	3	6	6	6	6	6	6	6	6	6	6	6	6	6	6	6	6	6	6	6	6	6	6	6	5	6	6	5	5	6	6	5	6	6	7	6
1	2	3	3	5	6	4	5	5	4	4	5	4	5	5	6	5	4	5	5	4	6	5	6	6	5	5	5	6	6	5	5	5	4	5	6	4	2	4
1	2	3	3	6	6	7	6	5	5	4	5	6	6	5	4	5	7	6	5	6	6	5	7	6	5	5	4	4	4	3	3	4	5	4	6	7	5	6
2	3	2	1	7	6	7	6	7	6	4	3	6	7	3	7	6	7	5	7	7	7	7	6	4	6	5	4	5	5	6	6	5	4	6	6	3	5	6
2	3	2	3	6	6	6	5	4	6	4	5	5	5	5	6	5	5	5	6	6	6	6	5	6	6	6	3	3	3	3	3	2	3	3	6	6	2	6
1	4	2	2	4	6	6	5	5	5	5	5	5	5	6	5	6	6	6	6	6	7	7	6	6	7	6	5	5	5	4	4	5	4	5	6	6	6	7
2	4	3	4	5	6	6	7	7	6	7	6	6	3	4	3	2	2	2	7	6	7	6	6	7	6	6	6	6	6	6	6	6	6	5	6	6	5	6
1	4	3	3	6	7	5	7	6	7	6	7	6	5	6	5	6	4	4	6	7	6	6	6	6	7	5	5	6	6	6	6	6	6	6	6	6	2	3
1	2	2	4	2	1	3	7	1	2	5	6	6	5	6	7	5	4	6	7	5	6	7	5	6	7	5	7	6	6	5	5	4	5	7	7	6	5	7
2	3	2	2	3	4	5	3	2	6	3	2	3	4	5	6	5	4	5	5	5	6	5	4	6	5	5	5	5	5	5	5	5	5	6	7	3	6	7
1	4	3	3	1	4	4	5	3	4	5	4	5	4	5	5	4	4	4	5	6	5	3	6	6	6	6	3	2	2	6	6	6	6	6	7	5	3	6
1	2	2	4	6	5	5	6	7	6	6	5	4	5	6	7	6	6	4	5	6	5	4	4	5	6	7	5	6	6	7	7	5	4	4	7	4	6	4
2	2	1	1	5	5	6	5	4	5	6	5	6	6	5	5	6	5	5	6	5	6	5	6	5	5	6	6	5	5	6	6	5	5	5	7	5	5	4
1	4	2	2	7	6	6	6	7	6	7	5	5	6	6	7	6	6	6	6	6	7	5	7	6	7	6	5	5	5	6	6	6	5	5	7	7	3	4
1	4	2	3	7	6	7	7	7	7	6	5	5	7	6	6	6	5	5	6	6	6	6	5	5	5	4	5	5	5	5	5	5	5	5	7	7	5	6
2	2	2	2	1	7	1	1	1	1	1	1	1	7	5	7	7	4	7	7	7	7	7	6	6	6	6	4	3	3	2	2	4	3	3	7	7	3	5
1	3	2	1	7	7	7	7	7	6	7	7	7	7	7	7	7	7	7	7	7	7	7	7	6	7	6	3	5	5	5	5	5	3	5	7	7	4	6
1	4	2	3	6	7	6	6	7	6	7	6	7	6	6	7	6	6	6	6	6	7	6	7	6	6	7	4	6	6	4	4	4	4	5	7	5	7	6
2	2	2	2	2	2	2	3	2	2	2	2	2	6	7	6	6	3	3	6	7	7	7	4	7	7	7	1	1	1	1	1	1	1	1	1	4	1	1
1	3	3	4	4	2	2	3	2	3	4	3	3	6	6	6	6	6	6	6	6	6	6	6	6	6	6	2	2	2	3	3	1	2	2	2	5	3	1
1	4	3	3	6	7	6	5	6	7	5	5	6	5	6	5	6	7	6	5	6	6	5	5	6	6	7	2	2	2	2	2	3	1	2	2	2	2	3
1	3	4	3	3	1	6	5	2	5	5	6	5	7	5	4	5	5	7	6	6	6	6	7	6	7	5	3	3	3	4	4	3	3	3	3	5	4	3
2	4	2	2	2	2	1	5	1	3	4	5	6	4	4	5	5	3	6	7	7	7	6	7	7	4	5	3	3	3	3	3	4	3	3	3	4	3	4
1	3	3	3	3	3	2	2	3	4	5	3	5	7	7	7	6	6	7	6	6	7	7	7	6	7	6	1	2	2	2	2	2	2	2	4	7	4	5
1	2	2	2	4	4	4	6	6	7	5	5	4	5	6	5	7	5	5	5	5	7	6	6	4	6	7	4	4	4	4	4	5	4	6	4	4	6	5
2	2	3	2	6	6	7	6	7	7	7	4	7	7	6	5	7	7	7	6	7	7	7	7	7	7	7	3	4	4	3	3	5	3	6	4	6	3	3
1	3	4	3	6	6	5	7	7	7	6	5	5	7	7	6	6	5	5	5	6	5	3	3	5	6	7	4	4	4	7	7	6	5	4	4	4	7	6
2	3	2	3	7	6	7	6	7	6	7	6	7	6	6	6	6	7	5	6	7	6	7	5	6	7	6	4	4	4	4	4	6	4	6	4	4	4	6
2	3	3	4	6	6	7	7	6	6	7	6	6	7	6	6	7	6	6	6	7	6	6	7	7	7	6	2	2	2	1	1	2	3	2	4	4	1	2
2	4	2	2	2	2	1	5	1	3	4	5	6	4	4	5	5	3	6	6	6	5	5	7	7	4	5	1	2	2	4	4	5	5	4	5	3	4	5
2	4	2	2	2	2	1	5	1	3	4	5	6	4	4	5	5	3	6	7	6	6	6	7	7	4	5	1	4	4	7	7	7	7	7	5	4	7	7
1	2	2	3	7	5	7	4	2	5	3	1	2	7	7	7	7	7	7	7	6	6	5	7	6	7	6	4	2	2	5	5	4	5	5	5	4	5	6
1	2	3	3	7	5	7	4	7	7	4	7	6	7	5	7	6	6	7	6	5	6	6	7	4	7	6	5	5	5	6	6	6	5	5	5	4	5	2
2	2	2	3	5	5	6	6	5	7	6	5	4	4	5	6	4	6	7	6	4	5	6	4	5	4	6	6	4	4	5	5	5	5	4	5	4	4	5
2	3	2	4	6	5	7	6	5	7	7	6	5	6	5	6	7	6	7	6	7	7	6	7	7	6	5	4	4	4	4	4	5	4	4	5	5	5	3
2	1	3	2	3	6	5	6	6	6	5	7	6	7	6	7	5	6	7	7	7	6	7	5	7	7	6	2	2	2	2	2	2	2	2	5	5	5	3
2	2	2	2	7	6	6	5	3	4	4	4	4	7	6	6	7	7	5	7	6	6	6	7	6	5	6	4	4	4	4	4	4	4	4	5	6	6	3
1	3	2	3	6	6	4	6	6	6	6	7	5	6	5	7	5	6	6	7	6	5	7	6	6	5	6	5	5	5	6	6	6	6	6	5	5	5	6
1	3	4	3	6	6	5	6	7	7	6	5	5	7	7	6	6	5	5	5	6	5	3	3	5	6	7	4	4	4	7	7	6	5	4	5	6	5	6
2	2	4	3	6	7	4	5	6	5	6	6	4	5	5	7	6	7	5	6	5	5	7	5	6	5	5	6	5	5	5	5	7	6	5	5	5	5	6
1	2	2	3	6	4	5	6	4	6	5	3	4	7	6	6	5	6	7	6	7	7	5	6	7	5	6	3	4	4	5	5	5	4	5	6	4	5	2
1	3	2	1	6	4	4	6	5	7	6	5	4	7	6	5	4	5	6	6	6	6	5	6	5	7	5	5	4	4	7	7	7	5	5	6	5	5	6
1	3	2	3	7	5	7	6	5	5	7	6	7	7	5	7	6	7	6	7	6	5	7	7	5	7	6	4	3	3	2	2	4	3	3	6	6	2	6
1	2	2	2	5	6	5	6	7	6	7	5	6	5	6	7	5	5	7	5	5	6	7	5	6	6	5	6	6	6	6	6	5	5	5	6	7	5	6
2	2	2	2	4	6	3	6	4	5	6	7	6	6	7	7	6	6	7	6	6	7	7	6	7	6	6	4	4	4	7	7	6	5	4	6	5	6	5
1	3	2	2	7	6	7	6	6	6	7	7	7	5	6	6	7	7	7	7	6	6	5	5	7	7	7	3	3	3	4	4	3	3	3	6	5	7	4
1	4	2	2	7	7	7	7	7	7	7	6	6	6	6	6	6	7	7	7	7	6	7	7	7	6	7	4	5	5	6	6	6	4	4	6	4	5	5
2	1	2	2	3	1	1	1	1	1	3	1	2	6	7	7	7	4	7	5	5	5	5	6	6	6	6	3	2	2	4	4	7	2	7	7	4	2	5
2	4	3	1	7	4	7	6	5	6	3	3	5	5	6	6	6	7	7	6	6	7	6	7	7	7	7	2	2	2	2	2	2	2	2	7	6	7	4
2	4	3	1	7	4	7	6	5	6	3	3	3	5	6	6	6	7	7	6	6	7	6	7	7	7	7	2	2	2	2	2	3	2	2	7	4	6	5
1	4	2	2	6	6	6	6	6	6	7	5	6	7	7	6	7	5	6	5	7	6	7	5	7	7	6	5	3	3	4	4	5	3	4	7	7	3	7
2	2	4	2	6	7	4	5	6	5	6	6	4	5	5	7	6	7	5	6	5	5	7	5	6	5	5	6	5	5	5	5	7	6	5	7	7	6	5
1	4	3	2	6	7	6	5	6	7	5	5	6	5	6	5	6	7	6	5	6	6	5	5	6	6	7	4	6	6	6	6	6	5	6	7	6	6	7
